# Supplementary material for: Neurogranin and Neurofilament Light Chain as Preclinical Biomarkers in Scrapie
Source: Int J Mol Sci. 2022 Jun 28;23(13):7182. doi: 10.3390/ijms23137182 (PMC9266981; doi:10.3390/ijms23137182)
Supplement: Supplementary file 1 [file ijms-23-07182-s001.zip]

Archive with 1 entries (1 files):
- ijms-1774353-supplementary.pdf
